# Supplementary material for: Hydrogenation of Carbon Dioxide to Dimethyl Ether on CuO–ZnO/ZSM-5 Catalysts: Comparison of Powder and Electrospun Structures
Source: Materials (Basel). 2023 Nov 21;16(23):7255. doi: 10.3390/ma16237255 (PMC10707656; doi:10.3390/ma16237255)
Supplement: Supplementary file 1 [file materials-16-07255-s001.zip]

Archive with 1 entries (1 files):
- materials-2651765-supplementary.pdf
